# Supplementary material for: Comparative Analysis of the Chloroplast Genome for Four Pennisetum Species: Molecular Structure and Phylogenetic Relationships
Source: Front Genet. 2021 Jul 27;12:687844. doi: 10.3389/fgene.2021.687844 (PMC8354216; doi:10.3389/fgene.2021.687844)
Supplement: Supplementary file 1 [file Table_1.xls]

## Sheet: Sheet1
			Pennisetum alopecuroides	Pennisetum clandestinum	Pennisetum glaucum	Pennisetum polystachion
		Genome size (bp)	138060	138003	138119	136346
		LSC length (bp)	81186	80852	81034	79380
		SSC length (bp)	12212	12407	12409	12398
		IR length (bp)	22331	22372	22338	22284
		LSC GC content (%)	0.365	0.365	0.365	0.366
		SSC GC content (%)	0.332	0.33	0.33	0.329
		IR GC content (%)	0.441	0.441	0.44	0.441
		Total GC content (%)	0.386	0.387	0.386	0.387
		Total number of genes	110	110	110	110
		Protein coding genes	76	76	76	76
		rRNA	4	4	4	4
		tRNA	30	30	30	30
			211323	1503855	435017	633242
			229.599	1634.59	472.437	696.656
		覆盖度	230	1635	472	697
